# Supplementary material for: Multivariate Approaches in Quantitative Structure–Property Relationships Study for the Photostability Assessment of 1,4-Dihydropyridine Derivatives
Source: Pharmaceutics. 2024 Jan 31;16(2):206. doi: 10.3390/pharmaceutics16020206 (PMC10891640; doi:10.3390/pharmaceutics16020206)
Supplement: Supplementary file 1 [file pharmaceutics-16-00206-s001.zip]

Archive with 1 entries (1 files):
- pharmaceutics-2814436-supplementary.pdf
